# Supplementary material for: Proteins in pregnant swine serum promote the African swine fever virus replication: an iTRAQ-based quantitative proteomic analysis
Source: Virol J. 2023 Mar 28;20:54. doi: 10.1186/s12985-023-02004-3 (PMC10043535; doi:10.1186/s12985-023-02004-3)
Supplement: Supplementary file 1 — Additional file 1. Differentially expressed proteins in the serum of pregnant and non-pregnant swine. [file 12985_2023_2004_MOESM1_ESM.xlsx]

## Sheet: Sheet1
Accession	Description	Gene name	Coverage	Ratio(PSS/NPSS)	P value(PSS/NPSS)	Significant
A0A287B361	ADAM metallopeptidase with thrombospondin type 1 motif 20 OS=Sus scrofa OX=9823 GN=ADAMTS20 PE=4 SV=2 - [A0A287B361_PIG]	ADAMTS20	0.77	0.329377	0.00703699	down
A4US67	Paraoxonase OS=Sus scrofa OX=9823 GN=PON1 PE=2 SV=2 - [A4US67_PIG]	PON1	14.65	0.446278	0.00607309	down
I3LQ17	Uncharacterized protein OS=Sus scrofa OX=9823 GN=PZP PE=1 SV=3 - [I3LQ17_PIG]	PZP	45.68	0.517695	0.000644032	down
F1SCF0	Alpha-1-antitrypsin OS=Sus scrofa OX=9823 GN=SERPINA1 PE=3 SV=2 - [F1SCF0_PIG]	SERPINA1	32.86	0.520034	0.014113	down
A0A287AER2	Protein O-glucosyltransferase 1 OS=Sus scrofa OX=9823 GN=POGLUT1 PE=1 SV=1 - [A0A287AER2_PIG]	POGLUT1	2.15	0.578556	0.032335	down
A0A5G2QWR9	Diaphanous related formin 3 OS=Sus scrofa OX=9823 GN=DIAPH3 PE=3 SV=1 - [A0A5G2QWR9_PIG]	DIAPH3	0.63	0.586088	0.0185689	down
A0A4X1T7V7	Saposin-B-Val OS=Sus scrofa OX=9823 GN=PSAP PE=4 SV=1 - [A0A4X1T7V7_PIG]	PSAP	42.28	0.592843	0.0052228	down
A0A4X1TUP5	ERA-like protein 1 OS=Sus scrofa OX=9823 PE=3 SV=1 - [A0A4X1TUP5_PIG]	ERAL1	3.9	0.593736	0.0040667	down
A0A287BJ49	Bone marrow stromal cell antigen 2 OS=Sus scrofa OX=9823 GN=BST2 PE=1 SV=1 - [A0A287BJ49_PIG]	BST2	5.68	0.60405	0.0145682	down
Q29433	Apolipoprotein B (Fragment) OS=Sus scrofa OX=9823 GN=apoB PE=4 SV=1 - [Q29433_PIG]	ENSSSCP00000021673	21.04	0.633351	0.00850842	down
A0A287A1Z3	Endoplasmic reticulum lectin 1 OS=Sus scrofa OX=9823 GN=ERLEC1 PE=1 SV=2 - [A0A287A1Z3_PIG]	ERLEC1	1.96	0.638263	0.0148291	down
A0A4X1V173	Uncharacterized protein OS=Sus scrofa OX=9823 GN=SLC7A8 PE=4 SV=1 - [A0A4X1V173_PIG]	SLC7A8	5.83	0.675391	0.00720647	down
A0A480NCM4	SEC14-like protein 1 isoform a OS=Sus scrofa OX=9823 PE=4 SV=1 - [A0A480NCM4_PIG]	SEC14L1	1.94	0.691208	0.00208239	down
Q1KS52	Acid-labile subunit OS=Sus scrofa OX=9823 GN=ALS PE=1 SV=1 - [Q1KS52_PIG]	IGFALS	7.43	0.69671	0.000429676	down
A0A5G2QW70	Thioredoxin related transmembrane protein 4 OS=Sus scrofa OX=9823 GN=TMX4 PE=1 SV=1 - [A0A5G2QW70_PIG]	TMX4	4.52	0.703835	0.0207039	down
A0A4X1SHS9	Uncharacterized protein OS=Sus scrofa OX=9823 GN=RHOQ PE=4 SV=1 - [A0A4X1SHS9_PIG]	RHOQ	6.83	0.70399	0.0012042	down
A0A5G2QK35	Uncharacterized protein OS=Sus scrofa OX=9823 GN=HTRA1 PE=1 SV=1 - [A0A5G2QK35_PIG]	HTRA1	14.82	0.719344	0.00704979	down
A0A5G2QSC3	Yip1 domain family member 5 OS=Sus scrofa OX=9823 GN=YIPF5 PE=4 SV=1 - [A0A5G2QSC3_PIG]	YIPF7	3.72	0.719574	0.0211105	down
A0A5G2QIW0	Poly(A)-specific ribonuclease PARN OS=Sus scrofa OX=9823 GN=PARN PE=3 SV=1 - [A0A5G2QIW0_PIG]	PARN	3.63	0.719974	0.0085766	down
A0A4X1TYL3	GBD/FH3 domain-containing protein OS=Sus scrofa OX=9823 PE=4 SV=1 - [A0A4X1TYL3_PIG]	INF2	2.88	0.724121	0.00265056	down
A0A4X1VEZ4	E3 ubiquitin-protein ligase OS=Sus scrofa OX=9823 PE=3 SV=1 - [A0A4X1VEZ4_PIG]	UBR3	0.36	0.724202	0.00817917	down
A0A480ZS20	INO80 complex subunit C isoform 2 (Fragment) OS=Sus scrofa OX=9823 PE=4 SV=1 - [A0A480ZS20_PIG]	ENSSSCP00000023212	11.4	0.726447	0.00313394	down
A0A287A830	Pentaxin OS=Sus scrofa OX=9823 GN=CRP PE=3 SV=1 - [A0A287A830_PIG]	ENSSSCP00000029570	23.5	0.732538	0.00564284	down
A0A480QN34	Obscurin isoform X38 OS=Sus scrofa OX=9823 PE=3 SV=1 - [A0A480QN34_PIG]	ENSSSCP00000020564	0.19	0.737089	0.0196774	down
A0A4X1TX70	Uncharacterized protein OS=Sus scrofa OX=9823 GN=ATP5MPL PE=1 SV=1 - [A0A4X1TX70_PIG]	C14orf2	30	0.740956	0.00898209	down
A0A4X1TRL8	Uncharacterized protein OS=Sus scrofa OX=9823 PE=4 SV=1 - [A0A4X1TRL8_PIG]	NRBF2	2.88	0.743003	0.00490033	down
P12068	Lysozyme C-2 OS=Sus scrofa OX=9823 PE=1 SV=2 - [LYSC2_PIG]	LYZ	40.41	0.745119	0.0117344	down
A0A5G2RKX4	Programmed cell death protein 4 OS=Sus scrofa OX=9823 GN=PDCD4 PE=1 SV=1 - [A0A5G2RKX4_PIG]	PDCD4	5.45	0.749639	0.0230557	down
A0A4X1UX37	Uncharacterized protein OS=Sus scrofa OX=9823 GN=PIR PE=3 SV=1 - [A0A4X1UX37_PIG]	PIR	12.03	0.751136	0.0155147	down
A0A4X1W4P0	Thr_synth_N domain-containing protein OS=Sus scrofa OX=9823 PE=4 SV=1 - [A0A4X1W4P0_PIG]	THNSL2	6.39	0.754854	0.00620466	down
Q95N21	FcgammaRIII a.2 OS=Sus scrofa OX=9823 PE=2 SV=1 - [Q95N21_PIG]	#N/A	21.15	0.756872	0.00353875	down
A0A4X1UZS1	Uncharacterized protein OS=Sus scrofa OX=9823 GN=C2H5orf15 PE=4 SV=1 - [A0A4X1UZS1_PIG]	C5orf15	3.02	0.757068	0.0101955	down
A0A4X1UIZ5	Guanylate kinase OS=Sus scrofa OX=9823 GN=GUK1 PE=3 SV=1 - [A0A4X1UIZ5_PIG]	ENSSSCP00000014875	3.91	0.763249	0.00287066	down
A0A4X1U8Q1	7-methylguanosine phosphate-specific 5'-nucleotidase OS=Sus scrofa OX=9823 GN=NT5C3B PE=3 SV=1 - [A0A4X1U8Q1_PIG]	NT5C3A	3.33	0.764022	0.00463928	down
A0A4X1UGX3	Rhodanese domain-containing protein OS=Sus scrofa OX=9823 GN=TSTD2 PE=4 SV=1 - [A0A4X1UGX3_PIG]	TSTD2	2.9	0.764812	0.0147899	down
A0A287ATT9	PTTG1 interacting protein OS=Sus scrofa OX=9823 GN=PTTG1IP PE=4 SV=1 - [A0A287ATT9_PIG]	PTTG1IP	3.98	0.766057	0.00143919	down
A0A287BS07	Calcium activated nucleotidase 1 OS=Sus scrofa OX=9823 GN=CANT1 PE=4 SV=1 - [A0A287BS07_PIG]	CANT1	3.77	0.767677	0.0138227	down
I3LUE6	CDV3 homolog OS=Sus scrofa OX=9823 GN=CDV3 PE=1 SV=2 - [I3LUE6_PIG]	CDV3	34.22	0.768362	0.031272	down
A0A287BM11	SERPIN domain-containing protein OS=Sus scrofa OX=9823 GN=LOC396684 PE=3 SV=1 - [A0A287BM11_PIG]	ENSSSCP00000002694	38.61	0.776922	0.0183081	down
A0A4X1VIW7	Annexin OS=Sus scrofa OX=9823 PE=3 SV=1 - [A0A4X1VIW7_PIG]	ANXA8	1.83	0.779485	0.0416068	down
K7GT69	Ubiquitously expressed prefoldin like chaperone OS=Sus scrofa OX=9823 GN=UXT PE=3 SV=9 - [K7GT69_PIG]	UXT	7.05	0.780783	0.0378357	down
A0A4X1V221	Zinc finger protein-like 1 OS=Sus scrofa OX=9823 GN=ZFPL1 PE=3 SV=1 - [A0A4X1V221_PIG]	ZFPL1	3.21	0.784009	0.0173074	down
A0A287BA69	Phosphatidylinositol 4-kinase beta OS=Sus scrofa OX=9823 GN=PI4KB PE=1 SV=1 - [A0A287BA69_PIG]	PI4KB	2.44	0.786533	0.0339003	down
A0A480XZ64	Unconventional myosin-IXb isoform 2 OS=Sus scrofa OX=9823 PE=3 SV=1 - [A0A480XZ64_PIG]	ENSSSCP00000014753	12.02	0.789293	0.0378527	down
A0A286ZT09	Carnitine O-octanoyltransferase OS=Sus scrofa OX=9823 GN=CROT PE=3 SV=2 - [A0A286ZT09_PIG]	CROT	8.19	0.789863	0.0354141	down
F1SA75	A-kinase anchoring protein 5 OS=Sus scrofa OX=9823 GN=AKAP5 PE=1 SV=1 - [F1SA75_PIG]	AKAP5	6.56	0.796036	0.0298914	down
A0A480RBA9	Putative sodium-coupled neutral amino acid transporter 7 isoform X3 OS=Sus scrofa OX=9823 PE=4 SV=1 - [A0A480RBA9_PIG]	#N/A	7.89	0.796849	0.0181498	down
A0A4X1U3F1	CS domain-containing protein OS=Sus scrofa OX=9823 GN=NUDCD2 PE=4 SV=1 - [A0A4X1U3F1_PIG]	NUDCD2	11.46	0.798118	0.0281769	down
A0A481B9A6	Histidine-rich glycoprotein OS=Sus scrofa OX=9823 PE=4 SV=1 - [A0A481B9A6_PIG]	HRG	32.01	0.799651	0.000478143	down
A0A4X1SUQ4	Uncharacterized protein OS=Sus scrofa OX=9823 PE=4 SV=1 - [A0A4X1SUQ4_PIG]	ANKDD1B	1.93	0.802146	0.00389423	down
A0A480VK79	Tuftelin-interacting protein 11 isoform 2 OS=Sus scrofa OX=9823 PE=4 SV=1 - [A0A480VK79_PIG]	TFIP11	8.74	0.803085	0.0430723	down
I3LTE1	Carboxypeptidase M OS=Sus scrofa OX=9823 GN=CPM PE=1 SV=2 - [I3LTE1_PIG]	CPM	23.7	0.803756	0.00690681	down
F1RII7	Hemoglobin subunit beta OS=Sus scrofa OX=9823 GN=HBB PE=1 SV=1 - [F1RII7_PIG]	HBB	82.31	0.805178	0.00340897	down
A0A287AQG0	Platelet endothelial cell adhesion molecule OS=Sus scrofa OX=9823 GN=PECAM1 PE=4 SV=2 - [A0A287AQG0_PIG]	PECAM1	11.17	0.806049	0.00221455	down
A0A4X1W0G7	Uncharacterized protein OS=Sus scrofa OX=9823 PE=4 SV=1 - [A0A4X1W0G7_PIG]	HSD17B14	43.58	0.806422	0.0368338	down
A0A5G2QGA1	Uncharacterized protein OS=Sus scrofa OX=9823 GN=MCFD2 PE=4 SV=1 - [A0A5G2QGA1_PIG]	MCFD2	13.49	0.807148	0.0191036	down
A0A4X1VJB1	Uncharacterized protein OS=Sus scrofa OX=9823 GN=DENND5B PE=3 SV=1 - [A0A4X1VJB1_PIG]	DENND5A	1.52	0.808184	0.0370098	down
A0A4X1WD70	N-acetyltransferase domain-containing protein OS=Sus scrofa OX=9823 GN=NAA30 PE=3 SV=1 - [A0A4X1WD70_PIG]	NAA30	2.5	0.808558	0.00595498	down
A0A4X1ST20	Uncharacterized protein OS=Sus scrofa OX=9823 GN=RHOA PE=4 SV=1 - [A0A4X1ST20_PIG]	RHOA	40.93	0.811453	0.0079944	down
O62756	Tyrosine-protein kinase (Fragment) OS=Sus scrofa OX=9823 GN=Jak1 PE=2 SV=1 - [O62756_PIG]	TYK2	1.81	0.812528	0.0310811	down
A0A4X1TXE0	M20_dimer domain-containing protein OS=Sus scrofa OX=9823 PE=4 SV=1 - [A0A4X1TXE0_PIG]	PM20D1	3.98	0.812874	7.7452e-05	down
A0A286ZXY5	Nuclear VCP like OS=Sus scrofa OX=9823 GN=NVL PE=4 SV=2 - [A0A286ZXY5_PIG]	VCP	3.55	0.81476	0.0355974	down
F1RND1	Olfactory receptor OS=Sus scrofa OX=9823 GN=OR6K6 PE=3 SV=2 - [F1RND1_PIG]	OR6K6	4.66	0.816033	0.0214772	down
A0A481B2K0	Autophagy-related protein 2 homolog A isoform X3 OS=Sus scrofa OX=9823 PE=4 SV=1 - [A0A481B2K0_PIG]	ATG2A	0.84	0.816368	0.0306322	down
F1SGS2	Peptidase S1 domain-containing protein OS=Sus scrofa OX=9823 GN=LOC100739080 PE=1 SV=2 - [F1SGS2_PIG]	LOC100739080	14.35	0.816782	0.0346795	down
F1SU85	Anaphase-promoting complex subunit 1 OS=Sus scrofa OX=9823 GN=ANAPC1 PE=1 SV=4 - [F1SU85_PIG]	ANAPC1	0.62	0.817963	0.0292047	down
A0A287BNR4	Mitochondrial intermediate peptidase OS=Sus scrofa OX=9823 GN=MIPEP PE=1 SV=1 - [A0A287BNR4_PIG]	MIPEP	4.23	0.818193	0.0491207	down
Q95ME5	Superoxide dismutase 1 (Fragment) OS=Sus scrofa OX=9823 GN=SOD1 PE=2 SV=1 - [Q95ME5_PIG]	SOD1	76.87	0.819094	0.0367337	down
P27917	Apolipoprotein C-III OS=Sus scrofa OX=9823 GN=APOC3 PE=1 SV=2 - [APOC3_PIG]	APOC3	55.21	0.820251	0.00306692	down
A0A4X1TQX0	Transcription factor MafB OS=Sus scrofa OX=9823 GN=MAFB PE=3 SV=1 - [A0A4X1TQX0_PIG]	MAFB	3.41	0.821867	0.0158638	down
A0A287BMN4	2-arachidonoylglycerol hydrolase ABHD12 OS=Sus scrofa OX=9823 GN=ABHD12 PE=1 SV=2 - [A0A287BMN4_PIG]	ABHD12	17.17	0.823553	0.0137473	down
A0A5G2RDH7	Galactosylgalactosylxylosylprotein 3-beta-glucuronosyltransferase OS=Sus scrofa OX=9823 GN=B3GAT3 PE=1 SV=1 - [A0A5G2RDH7_PIG]	B3GAT3	3.23	0.824839	0.0221454	down
A0A4X1VNM5	4HBT domain-containing protein OS=Sus scrofa OX=9823 PE=3 SV=1 - [A0A4X1VNM5_PIG]	ACOT13	24.82	0.825363	0.029718	down
I3LTQ6	Sidoreflexin OS=Sus scrofa OX=9823 GN=SFXN3 PE=1 SV=3 - [I3LTQ6_PIG]	SFXN1	28.43	0.825732	0.000143879	down
A0A4X1VY81	Uncharacterized protein OS=Sus scrofa OX=9823 PE=4 SV=1 - [A0A4X1VY81_PIG]	SCAF1	5.12	0.825853	0.0321196	down
A0A480LZI7	Putative hydroxypyruvate isomerase OS=Sus scrofa OX=9823 PE=3 SV=1 - [A0A480LZI7_PIG]	HYI	13.82	0.826085	0.0210832	down
P09889	Tartrate-resistant acid phosphatase type 5 OS=Sus scrofa OX=9823 GN=ACP5 PE=1 SV=4 - [PPA5_PIG]	ACP5	16.18	0.826368	0.0182624	down
A0A4X1TBS9	SAND domain-containing protein OS=Sus scrofa OX=9823 GN=GMEB1 PE=4 SV=1 - [A0A4X1TBS9_PIG]	#N/A	1.6	0.826575	0.0345701	down
A0A4X1SJK3	Dynein light chain OS=Sus scrofa OX=9823 GN=DYNLL2 PE=3 SV=1 - [A0A4X1SJK3_PIG]	DYNLL2	32.58	0.826709	0.0449718	down
A0A4X1T3Z4	Deoxyribonuclease OS=Sus scrofa OX=9823 GN=DNASE1L1 PE=3 SV=1 - [A0A4X1T3Z4_PIG]	DNASE1L1	13.97	0.827055	0.0402407	down
A0A4X1UJE7	F-box domain-containing protein OS=Sus scrofa OX=9823 GN=FBXL20 PE=4 SV=1 - [A0A4X1UJE7_PIG]	FBXL20	1.98	0.827785	0.0235654	down
A0A0B8RTT2	Cytochrome P450, family 4, subfamily V, polypeptide 2 OS=Sus scrofa domesticus OX=9825 GN=CYP4V2 PE=3 SV=1 - [A0A0B8RTT2_PIG]	CYP4V2	1.53	0.829522	0.0229047	down
A0A480ZG93	Transmembrane protein 14C OS=Sus scrofa OX=9823 GN=LOC100517166 PE=1 SV=1 - [A0A480ZG93_PIG]	LOC100517166	9.65	0.829574	0.032709	down
A0A480ILL3	AP-1 complex subunit gamma-like 2 isoform X1 OS=Sus scrofa OX=9823 PE=4 SV=1 - [A0A480ILL3_PIG]	AP1G1	5.16	0.830559	0.0013722	down
A0A4X1W0G3	Uncharacterized protein OS=Sus scrofa OX=9823 PE=4 SV=1 - [A0A4X1W0G3_PIG]	HSD17B14	51.85	0.831259	0.0214137	down
A0A4X1V3G7	AB hydrolase-1 domain-containing protein OS=Sus scrofa OX=9823 GN=LIPA PE=4 SV=1 - [A0A4X1V3G7_PIG]	LIPA	10.42	0.831409	0.0129568	down
A0A0B8RW11	C-C motif chemokine OS=Sus scrofa domesticus OX=9825 GN=CCL23 PE=3 SV=1 - [A0A0B8RW11_PIG]	LOC100516039/CCL23	14.73	1.20001	0.00655496	up
A0A480XY00	Complement C1s subcomponent isoform 1 preproprotein OS=Sus scrofa OX=9823 PE=4 SV=1 - [A0A480XY00_PIG]	MASP1	16.27	1.20024	0.0129551	up
Q9GMA6	Alpha-1-antichymotrypsin 2 OS=Sus scrofa OX=9823 GN=SERPINA3-2 PE=3 SV=1 - [Q9GMA6_PIG]	SERPINA3-2	33.98	1.20039	0.0158922	up
A0A4X1UCE6	Proliferating cell nuclear antigen OS=Sus scrofa OX=9823 GN=PCNA PE=3 SV=1 - [A0A4X1UCE6_PIG]	PCNA	37.93	1.2005	0.00422398	up
A0A480NBZ2	Cytochrome P450 3A4 isoform 1 OS=Sus scrofa OX=9823 PE=3 SV=1 - [A0A480NBZ2_PIG]	CYP3A29	20.68	1.20178	0.0260558	up
A0A287B436	DEAD-box helicase 24 OS=Sus scrofa OX=9823 GN=DDX24 PE=3 SV=2 - [A0A287B436_PIG]	DDX24	3.09	1.2018	0.0161113	up
A0A287A140	Uncharacterized protein OS=Sus scrofa OX=9823 GN=YKT6 PE=1 SV=1 - [A0A287A140_PIG]	YKT6	41.72	1.20236	0.00179457	up
A0A5G2RHH2	EH domain containing 1 OS=Sus scrofa OX=9823 GN=EHD1 PE=1 SV=1 - [A0A5G2RHH2_PIG]	EHD1	31.09	1.20253	0.0220739	up
A0A287BND6	Glutaminyl-peptide cyclotransferase OS=Sus scrofa OX=9823 GN=QPCTL PE=3 SV=2 - [A0A287BND6_PIG]	QPCTL	4.5	1.205	0.0198198	up
A0A480NQU0	Periodic tryptophan protein 1 homolog isoform 1 OS=Sus scrofa OX=9823 PE=4 SV=1 - [A0A480NQU0_PIG]	PWP1	2.16	1.20558	0.0268841	up
A0A480VBU8	Spectrin beta chain OS=Sus scrofa OX=9823 PE=3 SV=1 - [A0A480VBU8_PIG]	SPTB	1.5	1.20579	0.0368211	up
A0A4X1VVF8	Protein S100 OS=Sus scrofa OX=9823 GN=S100A8 PE=3 SV=1 - [A0A4X1VVF8_PIG]	S100A8	61.8	1.20589	0.0254787	up
A0A287AD93	Zinc finger protein 638 OS=Sus scrofa OX=9823 GN=ZNF638 PE=1 SV=1 - [A0A287AD93_PIG]	ZNF638	1.96	1.20599	0.025808	up
A0A4X1W0K0	GATA-type domain-containing protein OS=Sus scrofa OX=9823 GN=GATAD2B PE=4 SV=1 - [A0A4X1W0K0_PIG]	GATAD2B	8.48	1.20695	0.0287418	up
A0A480T6U2	La ribonucleoprotein domain family member 7 OS=Sus scrofa OX=9823 PE=3 SV=1 - [A0A480T6U2_PIG]	LARP7	3.82	1.20835	0.00489701	up
A0A4X1VSL2	Rho-GAP domain-containing protein OS=Sus scrofa OX=9823 GN=RALBP1 PE=4 SV=1 - [A0A4X1VSL2_PIG]	RALBP1	10.38	1.20845	0.00831016	up
A0A4X1TGY3	DNAX-activation protein 12 OS=Sus scrofa OX=9823 PE=3 SV=1 - [A0A4X1TGY3_PIG]	TYROBP	32.41	1.21056	0.0134911	up
K7GPN6	Ectonucleoside triphosphate diphosphohydrolase 1 OS=Sus scrofa OX=9823 GN=ENTPD1 PE=3 SV=3 - [K7GPN6_PIG]	ENTPD1	2.18	1.21164	0.0496107	up
A0A480W5S6	Septin-5 OS=Sus scrofa OX=9823 PE=3 SV=1 - [A0A480W5S6_PIG]	44809	3.27	1.21263	0.0319861	up
A0A4X1TP22	Lipopolysaccharide-binding protein OS=Sus scrofa OX=9823 GN=LBP PE=3 SV=1 - [A0A4X1TP22_PIG]	LBP	4.58	1.21365	0.0140953	up
Q29205	60S ribosomal protein L11 OS=Sus scrofa OX=9823 GN=RPL11 PE=1 SV=3 - [RL11_PIG]	RPL11	32.02	1.21406	0.0224987	up
A0A481CLS2	Corrinoid adenosyltransferase OS=Sus scrofa OX=9823 PE=3 SV=1 - [A0A481CLS2_PIG]	MMAB	4.15	1.21422	0.00336644	up
A0A286ZSN6	Uncharacterized protein OS=Sus scrofa OX=9823 GN=LOC100622780 PE=1 SV=2 - [A0A286ZSN6_PIG]	ENSSSCP00000023679	17.37	1.21429	0.00132596	up
A0A4X1USX2	WD_REPEATS_REGION domain-containing protein OS=Sus scrofa OX=9823 GN=WDR61 PE=4 SV=1 - [A0A4X1USX2_PIG]	#N/A	26.89	1.21463	0.0244294	up
A0A4X1UB68	RRM domain-containing protein OS=Sus scrofa OX=9823 GN=SRSF11 PE=4 SV=1 - [A0A4X1UB68_PIG]	SRSF11	5.42	1.21521	0.0232332	up
A0A4X1T6G0	6-phosphofructo-2-kinase OS=Sus scrofa OX=9823 GN=PFKFB3 PE=3 SV=1 - [A0A4X1T6G0_PIG]	PFKFB3	3.53	1.21529	0.0308822	up
A0A4X1T5A0	Glucose-6-phosphate 1-dehydrogenase OS=Sus scrofa OX=9823 PE=3 SV=1 - [A0A4X1T5A0_PIG]	G6PD	47.11	1.218	0.0105502	up
A0A287AR84	DNA helicase OS=Sus scrofa OX=9823 GN=MCM6 PE=3 SV=1 - [A0A287AR84_PIG]	MCM2	16.1	1.2182	0.0149512	up
A0A286ZQH4	Sialophorin OS=Sus scrofa OX=9823 GN=SPN PE=4 SV=2 - [A0A286ZQH4_PIG]	SPN	18.14	1.22069	0.00928389	up
Q68RU1	Ovarian and testicular apolipoprotein N OS=Sus scrofa OX=9823 GN=ApoN PE=1 SV=1 - [Q68RU1_PIG]	APON	29.13	1.22105	0.00687107	up
F1RL85	Glutamate rich WD repeat containing 1 OS=Sus scrofa OX=9823 GN=GRWD1 PE=4 SV=1 - [F1RL85_PIG]	GRWD1	7.19	1.22139	0.00855937	up
A0A480TFP8	Proliferation marker protein Ki-67 isoform X2-like (Fragment) OS=Sus scrofa OX=9823 PE=4 SV=1 - [A0A480TFP8_PIG]	MKI67	9.7	1.22265	0.01006	up
A0A287A6N5	Protein kinase domain-containing protein OS=Sus scrofa OX=9823 GN=CDK1 PE=1 SV=1 - [A0A287A6N5_PIG]	CDK1	19.2	1.22325	0.0127279	up
A0A287B4N8	MARCKS like 1 OS=Sus scrofa OX=9823 GN=MARCKSL1 PE=1 SV=2 - [A0A287B4N8_PIG]	ENSSSCP00000021778	3.54	1.22364	0.0227628	up
L8AXK3	IgG heavy chain OS=Sus scrofa OX=9823 GN=IGHG PE=2 SV=1 - [L8AXK3_PIG]	IGHE	39.07	1.22738	0.0332634	up
A0A385JBX0	Toll-like receptor 4 (Fragment) OS=Sus scrofa OX=9823 GN=TLR4 PE=2 SV=1 - [A0A385JBX0_PIG]	ENSSSCP00000027312	5.78	1.22808	0.00442688	up
A0A4X1SNR4	Ig-like domain-containing protein OS=Sus scrofa OX=9823 PE=4 SV=1 - [A0A4X1SNR4_PIG]	#N/A	22.49	1.22816	0.0130862	up
Q6V9B4	Adiponectin (Fragment) OS=Sus scrofa OX=9823 GN=APM1 PE=2 SV=1 - [Q6V9B4_PIG]	LOC100522569	21.53	1.22859	0.0155408	up
A0A4X1TEJ3	C-type lectin domain-containing protein OS=Sus scrofa OX=9823 GN=CLEC3B PE=4 SV=1 - [A0A4X1TEJ3_PIG]	CLEC3B	38.12	1.22877	0.00289736	up
A0A4X1TXI8	Sema domain-containing protein OS=Sus scrofa OX=9823 PE=3 SV=1 - [A0A4X1TXI8_PIG]	PLXNA3	2.6	1.22918	0.0249583	up
F1S1L1	Mitochondrial import inner membrane translocase subunit OS=Sus scrofa OX=9823 GN=TIMM8A PE=1 SV=1 - [F1S1L1_PIG]	TIMM8A	22.68	1.23254	0.000260423	up
F1S525	Tyrosine-protein kinase OS=Sus scrofa OX=9823 GN=HCK_tv1 PE=2 SV=3 - [F1S525_PIG]	LYN	20.95	1.23284	0.031961	up
P0DSN9	Serum amyloid A-4 protein OS=Sus scrofa OX=9823 GN=SAA4 PE=3 SV=1 - [SAA4_PIG]	SAA4	6.25	1.23362	0.0299381	up
A5GFQ0	60S ribosomal protein L7-like 1 OS=Sus scrofa OX=9823 GN=RPL7L1 PE=3 SV=1 - [RL7L_PIG]	RPL7L1	21.05	1.23488	0.012291	up
A0A4X1UWD9	Uncharacterized protein OS=Sus scrofa OX=9823 PE=4 SV=1 - [A0A4X1UWD9_PIG]	CFI	32.71	1.23491	0.00296622	up
I3VKE6	Ceruloplasmin OS=Sus scrofa OX=9823 PE=2 SV=1 - [I3VKE6_PIG]	CP	37.18	1.23518	0.0013079	up
A0A4X1U6C5	SERPIN domain-containing protein OS=Sus scrofa OX=9823 GN=SERPINF2 PE=3 SV=1 - [A0A4X1U6C5_PIG]	SERPINF2	28.63	1.23558	0.00797525	up
A0A287AAZ9	C3/C5 convertase OS=Sus scrofa OX=9823 GN=CFB PE=1 SV=2 - [A0A287AAZ9_PIG]	CFB	36.99	1.23674	0.00171184	up
A0A287AJ58	E3 ubiquitin-protein ligase RING1 OS=Sus scrofa OX=9823 GN=RING1 PE=1 SV=1 - [A0A287AJ58_PIG]	RING1	7.2	1.23691	0.0459429	up
A0A480SMW8	Inter-alpha-trypsin inhibitor heavy chain H1 isoform a preproprotein OS=Sus scrofa OX=9823 PE=3 SV=1 - [A0A480SMW8_PIG]	ITIH1	31.71	1.23814	0.000325998	up
A0A480V7D9	DnaJ homolog subfamily C member 25 OS=Sus scrofa OX=9823 PE=3 SV=1 - [A0A480V7D9_PIG]	DNAJC25	5.56	1.23848	0.0262045	up
A0A4X1W707	Protein-arginine deiminase OS=Sus scrofa OX=9823 GN=PADI4 PE=3 SV=1 - [A0A4X1W707_PIG]	PADI4	16.67	1.2385	0.00214836	up
A0A4X1TUS4	Uncharacterized protein OS=Sus scrofa OX=9823 PE=4 SV=1 - [A0A4X1TUS4_PIG]	SUDS3	3.16	1.24038	0.00742244	up
B9VVN4	Fc gamma receptor II OS=Sus scrofa OX=9823 PE=2 SV=1 - [B9VVN4_PIG]	FCGR2B	2.53	1.24161	0.0244878	up
F1SKP5	MAF bZIP transcription factor F OS=Sus scrofa OX=9823 GN=MAFF PE=4 SV=3 - [F1SKP5_PIG]	MAFF	15.06	1.24161	0.00595674	up
A0A480KA98	Aldehyde dehydrogenase OS=Sus scrofa OX=9823 PE=3 SV=1 - [A0A480KA98_PIG]	ALDH3B2	21.04	1.242	0.00260813	up
A0A4X1U4T6	Sulfhydryl oxidase OS=Sus scrofa OX=9823 GN=QSOX1 PE=3 SV=1 - [A0A4X1U4T6_PIG]	QSOX1	22.52	1.24556	0.0002521	up
A0A4X1TRZ6	Alpha-amylase OS=Sus scrofa OX=9823 PE=3 SV=1 - [A0A4X1TRZ6_PIG]	ENSSSCP00000019251	9.49	1.24588	0.00118375	up
M3UYZ2	Chromosome alignment maintaining phosphoprotein 1 OS=Sus scrofa OX=9823 GN=CHAMP1 PE=2 SV=1 - [M3UYZ2_PIG]	#N/A	4.48	1.24864	0.013603	up
A0A480YSQ2	Prolactin regulatory element-binding protein isoform 1 OS=Sus scrofa OX=9823 PE=4 SV=1 - [A0A480YSQ2_PIG]	PREB	10.03	1.2492	0.0344347	up
A0A287AIT7	DNA (cytosine-5)-methyltransferase OS=Sus scrofa OX=9823 GN=DNMT1 PE=3 SV=1 - [A0A287AIT7_PIG]	DNMT1	6.28	1.24986	0.0176299	up
F1RTX5	H/ACA ribonucleoprotein complex non-core subunit NAF1 OS=Sus scrofa OX=9823 GN=NAF1 PE=1 SV=2 - [F1RTX5_PIG]	NAF1	2.31	1.25134	0.00292871	up
A0A4X1U968	Uncharacterized protein OS=Sus scrofa OX=9823 GN=TNNI2 PE=4 SV=1 - [A0A4X1U968_PIG]	TNNI3	7.3	1.25205	0.0307167	up
A0A4X1UAQ2	ER membrane protein complex subunit 6 OS=Sus scrofa OX=9823 GN=EMC6 PE=3 SV=1 - [A0A4X1UAQ2_PIG]	EMC6	9.09	1.25244	0.0143317	up
A0A4X1T4G1	Transcription initiation factor IIE subunit alpha OS=Sus scrofa OX=9823 PE=3 SV=1 - [A0A4X1T4G1_PIG]	STXBP5L	5.86	1.25253	0.0382429	up
A0A286ZSF4	Adhesion G protein-coupled receptor E1 OS=Sus scrofa OX=9823 GN=ADGRE1 PE=1 SV=1 - [A0A286ZSF4_PIG]	EMR1	13.77	1.25321	0.0175029	up
A0A286ZY59	Alpha-dystroglycan OS=Sus scrofa OX=9823 GN=DAG1 PE=1 SV=1 - [A0A286ZY59_PIG]	DAG1	1.92	1.25333	0.0423447	up
A0A4X1W8L7	Beta-Casp domain-containing protein OS=Sus scrofa OX=9823 GN=INTS11 PE=4 SV=1 - [A0A4X1W8L7_PIG]	CPSF3L	2.41	1.25347	0.0464524	up
A0A4X1UAY5	Angiotensin 1-10 OS=Sus scrofa OX=9823 GN=AGT PE=3 SV=1 - [A0A4X1UAY5_PIG]	AGT	16.63	1.25567	0.008757	up
Q95JC8	Arginase-1 OS=Sus scrofa OX=9823 GN=ARG1 PE=2 SV=1 - [ARGI1_PIG]	ARG1	48.45	1.25573	0.00144302	up
A0A287AM78	Purine nucleoside phosphorylase OS=Sus scrofa OX=9823 GN=PNP PE=1 SV=1 - [A0A287AM78_PIG]	PNP	43.4	1.25977	0.000431874	up
A0A4X1TX64	BPI2 domain-containing protein OS=Sus scrofa OX=9823 GN=PLTP PE=4 SV=1 - [A0A4X1TX64_PIG]	PLTP	9	1.25984	0.0314627	up
A0A5G2QUQ4	Lactotransferrin OS=Sus scrofa OX=9823 GN=LTF PE=1 SV=1 - [A0A5G2QUQ4_PIG]	LTF	59.51	1.26093	0.0221651	up
A0A5G2Q6W7	Intercellular adhesion molecule 1 OS=Sus scrofa OX=9823 GN=ICAM1 PE=1 SV=1 - [A0A5G2Q6W7_PIG]	ICAM-1	10.4	1.26225	0.00401333	up
A0A480X7S1	Breast cancer anti-estrogen resistance protein 1 isoform 6 (Fragment) OS=Sus scrofa OX=9823 PE=3 SV=1 - [A0A480X7S1_PIG]	BCAR1	4.36	1.26677	0.0148751	up
A0A4X1V675	Uncharacterized protein OS=Sus scrofa OX=9823 PE=3 SV=1 - [A0A4X1V675_PIG]	ENPP1	19.72	1.26821	0.0142895	up
P21753	Thymosin beta-10 OS=Sus scrofa OX=9823 GN=TMSB10 PE=1 SV=2 - [TYB10_PIG]	TMSB10	16.67	1.27218	0.00581815	up
A0A287AX05	Deoxyuridine 5'-triphosphate nucleotidohydrolase OS=Sus scrofa OX=9823 GN=DUT PE=1 SV=2 - [A0A287AX05_PIG]	DUT	23.35	1.27331	0.0181374	up
A0A4X1U602	Fructose-bisphosphate aldolase OS=Sus scrofa OX=9823 GN=ALDOA PE=3 SV=1 - [A0A4X1U602_PIG]	ALDOC	64.92	1.2742	0.0490756	up
A0A5G2R983	Biogenesis of lysosome-related organelles complex 1 subunit 6 OS=Sus scrofa OX=9823 GN=BLOC1S6 PE=3 SV=1 - [A0A5G2R983_PIG]	PLDN	14.29	1.27435	0.0322988	up
A0A287AZD5	92 kDa gelatinase OS=Sus scrofa OX=9823 GN=MMP9 PE=3 SV=1 - [A0A287AZD5_PIG]	MMP9	42.94	1.2751	9.29891e-05	up
F1SFA7	Collagen type I alpha 2 chain OS=Sus scrofa OX=9823 GN=COL1A2 PE=1 SV=2 - [F1SFA7_PIG]	COL1A2	0.79	1.27567	0.0014217	up
A0A286ZSJ7	Complement C1q C chain OS=Sus scrofa OX=9823 GN=C1QC PE=1 SV=1 - [A0A286ZSJ7_PIG]	C1QC	16.73	1.27568	0.0236291	up
A0A480K228	Fibulin-1 OS=Sus scrofa OX=9823 PE=3 SV=1 - [A0A480K228_PIG]	FBLN1	15.58	1.27591	0.0155589	up
L8B0T7	IgG heavy chain OS=Sus scrofa OX=9823 GN=IGHG PE=2 SV=1 - [L8B0T7_PIG]	IGHE	38.66	1.27684	0.0231477	up
A0A4X1T3Q7	Uncharacterized protein OS=Sus scrofa OX=9823 GN=TMOD2 PE=4 SV=1 - [A0A4X1T3Q7_PIG]	TMOD2	2.49	1.27998	0.0144622	up
A0A287AHT0	Kinesin-like protein OS=Sus scrofa OX=9823 GN=KIF22 PE=3 SV=2 - [A0A287AHT0_PIG]	KIF22	1.83	1.28079	0.0454836	up
A0A4X1TBD8	Uncharacterized protein OS=Sus scrofa OX=9823 GN=TRAPPC10 PE=4 SV=1 - [A0A4X1TBD8_PIG]	#N/A	0.58	1.2808	0.00211809	up
Q29016	Acrosin-binding protein OS=Sus scrofa OX=9823 GN=ACRBP PE=1 SV=2 - [ACRBP_PIG]	ACRBP	2.6	1.28171	0.0104689	up
Q15I73	Connective tissue growth factor (Fragment) OS=Sus scrofa OX=9823 GN=CTGF PE=4 SV=1 - [Q15I73_PIG]	CCN2	12.24	1.2822	0.0153932	up
A0A4X1T5L7	Methyltransferase-like protein OS=Sus scrofa OX=9823 GN=METTL2A PE=3 SV=1 - [A0A4X1T5L7_PIG]	METTL2A	6.07	1.28393	0.00129918	up
A0A287AND4	Serpin family B member 2 OS=Sus scrofa OX=9823 GN=SERPINB2 PE=1 SV=1 - [A0A287AND4_PIG]	SERPINB2	19.42	1.28394	0.000355533	up
A0A4X1UWP2	Serine/threonine-protein kinase PLK OS=Sus scrofa OX=9823 PE=3 SV=1 - [A0A4X1UWP2_PIG]	PLK1	1.99	1.28397	0.0336844	up
A0A480WP39	Kinesin-like protein OS=Sus scrofa OX=9823 PE=3 SV=1 - [A0A480WP39_PIG]	ENSSSCP00000022429	1.95	1.28485	0.0416275	up
Q29014	Alpha-1 acid glycoprotein (Fragment) OS=Sus scrofa OX=9823 PE=2 SV=1 - [Q29014_PIG]	ORM1	48.63	1.28929	0.0137931	up
A0A4X1T3I8	RNA polymerase-associated protein LEO1 OS=Sus scrofa OX=9823 GN=LEO1 PE=3 SV=1 - [A0A4X1T3I8_PIG]	LEO1	2.15	1.292	0.0108276	up
A0A287B798	Non-specific serine/threonine protein kinase OS=Sus scrofa OX=9823 GN=RIOK2 PE=3 SV=1 - [A0A287B798_PIG]	RIOK2	6.32	1.29282	0.0176215	up
A0A5G2R5G1	RB binding protein 5, histone lysine methyltransferase complex subunit OS=Sus scrofa OX=9823 GN=RBBP5 PE=4 SV=1 - [A0A5G2R5G1_PIG]	RBBP5	6.83	1.29414	0.0192625	up
A0A4X1UM87	Uncharacterized protein OS=Sus scrofa OX=9823 GN=C4BPA PE=4 SV=1 - [A0A4X1UM87_PIG]	C4BPA	43.69	1.29537	0.00147574	up
P50828	Hemopexin OS=Sus scrofa OX=9823 GN=HPX PE=1 SV=1 - [HEMO_PIG]	HPX	39.43	1.29548	0.00434979	up
A0A4X1UH79	Uncharacterized protein OS=Sus scrofa OX=9823 GN=RBM34 PE=4 SV=1 - [A0A4X1UH79_PIG]	RBM34	2.23	1.29587	0.0186424	up
A0A4X1U6L2	Uncharacterized protein OS=Sus scrofa OX=9823 PE=3 SV=1 - [A0A4X1U6L2_PIG]	PZP	46.55	1.29603	0.0259973	up
A0A480KRE4	E3 ubiquitin-protein ligase RNF213 isoform X1 OS=Sus scrofa OX=9823 PE=4 SV=1 - [A0A480KRE4_PIG]	RNF213	17.54	1.29822	0.0175746	up
A0A4X1VCK1	Mediator complex subunit 28 OS=Sus scrofa OX=9823 GN=MED28 PE=3 SV=1 - [A0A4X1VCK1_PIG]	MED28	21.19	1.29897	0.0199878	up
A0A286ZJA7	Adenylate cyclase type 7 OS=Sus scrofa OX=9823 GN=ADCY7 PE=3 SV=2 - [A0A286ZJA7_PIG]	ADCY7	2.36	1.30043	0.041404	up
D3K5N9	Solute carrier family 5 (Sodium/myo-inositol cotransporter), member 3 (Fragment) OS=Sus scrofa OX=9823 GN=SLC5A3 PE=2 SV=1 - [D3K5N9_PIG]	SLC5A3	7.46	1.301	0.0485141	up
A0A480YGX1	Ribosomal RNA processing protein 1 homolog A OS=Sus scrofa OX=9823 PE=3 SV=1 - [A0A480YGX1_PIG]	RRP1B	7.08	1.30365	0.00588915	up
A0A287B501	E3 ubiquitin-protein ligase RBX1 OS=Sus scrofa OX=9823 GN=RBX1 PE=3 SV=1 - [A0A287B501_PIG]	RNF7	7.41	1.30411	0.0264294	up
A0A4X1T9I2	Gc-globulin OS=Sus scrofa OX=9823 GN=GC PE=4 SV=1 - [A0A4X1T9I2_PIG]	GC	52.85	1.3055	0.000570064	up
A0A480MA05	C4a anaphylatoxin (Fragment) OS=Sus scrofa OX=9823 PE=4 SV=1 - [A0A480MA05_PIG]	C4	31.47	1.30643	6.35442e-05	up
L8B180	IgG heavy chain OS=Sus scrofa OX=9823 GN=IGHG PE=2 SV=1 - [L8B180_PIG]	IGHE	51.51	1.31198	0.00885335	up
A0A480ZW23	Fibrinogen-like protein 1 OS=Sus scrofa OX=9823 PE=4 SV=1 - [A0A480ZW23_PIG]	FGL1	14.34	1.31323	0.00621326	up
A0A4X1SEM6	Coagulation factor XII OS=Sus scrofa OX=9823 GN=F12 PE=4 SV=1 - [A0A4X1SEM6_PIG]	F12	8.85	1.31369	0.00493713	up
F1RZN4	TIR domain-containing protein OS=Sus scrofa OX=9823 GN=TLR3 PE=3 SV=4 - [F1RZN4_PIG]	TLR3	1.11	1.31451	0.0077759	up
A0A287AGW0	SERPIN domain-containing protein OS=Sus scrofa OX=9823 GN=LOC106504547 PE=1 SV=1 - [A0A287AGW0_PIG]	ENSSSCP00000002695	38.01	1.3164	0.00285077	up
A0A4X1VQE2	SERPIN domain-containing protein OS=Sus scrofa OX=9823 GN=SERPING1 PE=3 SV=1 - [A0A4X1VQE2_PIG]	SERPING1	24.09	1.31848	0.00619572	up
A0A4X1TVT4	Paraoxonase OS=Sus scrofa OX=9823 GN=PON1 PE=3 SV=1 - [A0A4X1TVT4_PIG]	PON1	15.85	1.31892	0.044	up
A2BD05	Serine/threonine-protein kinase Nek6 OS=Sus scrofa OX=9823 GN=NEK6 PE=3 SV=1 - [NEK6_PIG]	NEK6	5.43	1.3215	0.0153811	up
A0A4X1UT51	Uncharacterized protein OS=Sus scrofa OX=9823 GN=RAB6A PE=4 SV=1 - [A0A4X1UT51_PIG]	RAB6A	46.63	1.3218	0.0165104	up
F1RN17	Cyclin-dependent kinases regulatory subunit OS=Sus scrofa OX=9823 GN=CKS2 PE=3 SV=2 - [F1RN17_PIG]	CKS2	7.59	1.33984	0.0107572	up
A0A4X1SGD5	Hemopexin OS=Sus scrofa OX=9823 GN=HPX PE=3 SV=1 - [A0A4X1SGD5_PIG]	HPX	37.99	1.34341	0.00969385	up
A0A4X1SQC7	CKAP2_C domain-containing protein OS=Sus scrofa OX=9823 PE=3 SV=1 - [A0A4X1SQC7_PIG]	CKAP2	1.76	1.34392	0.000266052	up
A0A286ZR09	Anillin actin binding protein OS=Sus scrofa OX=9823 GN=ANLN PE=1 SV=1 - [A0A286ZR09_PIG]	ANLN	3.37	1.34406	0.0185334	up
L8B0W4	IgG heavy chain OS=Sus scrofa OX=9823 GN=IGHG PE=2 SV=1 - [L8B0W4_PIG]	IGHE	45.32	1.34714	0.0310154	up
A0A4X1W935	Uncharacterized protein OS=Sus scrofa OX=9823 PE=4 SV=1 - [A0A4X1W935_PIG]	ISG15	23.7	1.34724	0.00490178	up
A0A480RHT1	C3-beta-c OS=Sus scrofa OX=9823 PE=4 SV=1 - [A0A480RHT1_PIG]	C3	56.83	1.34821	0.000314083	up
F1S0J3	C4b-binding protein beta chain isoform 1 OS=Sus scrofa OX=9823 GN=C4BPB PE=1 SV=1 - [F1S0J3_PIG]	C4BPB	31.91	1.34912	0.00307589	up
A0A4X1VIF0	Ig-like domain-containing protein OS=Sus scrofa OX=9823 GN=LOC100517285 PE=4 SV=1 - [A0A4X1VIF0_PIG]	ENSSSCP00000003561	3.87	1.35462	0.00215947	up
K9IVJ5	L-serine ammonia-lyase OS=Sus scrofa OX=9823 GN=SDS PE=2 SV=1 - [K9IVJ5_PIG]	SDS	14.33	1.35709	0.0287362	up
A0A5G2QUE9	Alpha-fetoprotein OS=Sus scrofa OX=9823 GN=AFP PE=1 SV=1 - [A0A5G2QUE9_PIG]	AFP	6.47	1.36028	0.00473372	up
A0A287AV47	Serine and arginine repetitive matrix 1 OS=Sus scrofa OX=9823 GN=SRRM1 PE=1 SV=1 - [A0A287AV47_PIG]	#N/A	2.27	1.36144	0.0185334	up
L8B0U1	IgG heavy chain OS=Sus scrofa OX=9823 GN=IGHG PE=2 SV=1 - [L8B0U1_PIG]	IGHE	37.04	1.36217	0.0302592	up
A0A4X1UDD8	DNA topoisomerase 2 OS=Sus scrofa OX=9823 GN=TOP2A PE=3 SV=1 - [A0A4X1UDD8_PIG]	TOPOII	6.73	1.36232	0.00907057	up
A0A287ALY8	Uncharacterized protein OS=Sus scrofa OX=9823 GN=RRM2 PE=1 SV=1 - [A0A287ALY8_PIG]	RRM2	22.86	1.3656	0.00406017	up
A6H560	Mmp12 protein OS=Sus scrofa OX=9823 GN=MMP12 PE=2 SV=1 - [A6H560_PIG]	MMP12	1.5	1.3661	0.0127597	up
A0A4X1W1F9	Uncharacterized protein OS=Sus scrofa OX=9823 PE=3 SV=1 - [A0A4X1W1F9_PIG]	APOE	56.15	1.36701	0.000779021	up
A0A3G5MTZ8	MHC class I antigen (Fragment) OS=Sus scrofa OX=9823 GN=SLA-1 PE=2 SV=1 - [A0A3G5MTZ8_PIG]	SLA-1	50.28	1.37068	0.000492914	up
A0A4X1SG33	Monocyte differentiation antigen CD14 OS=Sus scrofa OX=9823 GN=CD14 PE=4 SV=1 - [A0A4X1SG33_PIG]	CD14	18.28	1.37099	0.00789	up
A0A4X1SVX6	Ig-like domain-containing protein OS=Sus scrofa OX=9823 PE=4 SV=1 - [A0A4X1SVX6_PIG]	#N/A	39.16	1.37388	0.00579618	up
A0A0B8RZP4	CMRF35-like molecule 1 OS=Sus scrofa domesticus OX=9825 GN=CD300LF PE=4 SV=1 - [A0A0B8RZP4_PIG]	CD300LF	5.98	1.37388	0.00475721	up
F1SCC9	SERPIN domain-containing protein OS=Sus scrofa OX=9823 GN=LOC106504545 PE=1 SV=2 - [F1SCC9_PIG]	SERPINA3-3	37.41	1.374	0.000589382	up
A0A4X1VJT3	NADH dehydrogenase [ubiquinone] 1 alpha subcomplex assembly factor 4 OS=Sus scrofa OX=9823 GN=NDUFAF4 PE=3 SV=1 - [A0A4X1VJT3_PIG]	NDUFAF4	8	1.37964	0.0113285	up
P48819	Vitronectin OS=Sus scrofa OX=9823 GN=VTN PE=1 SV=1 - [VTNC_PIG]	VTN	43.57	1.38287	0.000816156	up
A0A287B910	Rho GTPase activating protein 5 OS=Sus scrofa OX=9823 GN=ARHGAP5 PE=4 SV=1 - [A0A287B910_PIG]	ARHGAP5	0.58	1.38648	0.00115735	up
A0A4X1SL78	Haptoglobin OS=Sus scrofa OX=9823 GN=HP PE=3 SV=1 - [A0A4X1SL78_PIG]	HP	61.27	1.38674	0.00336097	up
L8B149	IgG heavy chain OS=Sus scrofa OX=9823 GN=IGHG PE=2 SV=1 - [L8B149_PIG]	IGHE	35.44	1.39	0.0159756	up
A0A480RW06	Trinucleotide repeat-containing gene 18 protein OS=Sus scrofa OX=9823 PE=4 SV=1 - [A0A480RW06_PIG]	BAHCC1	0.48	1.39074	0.0306864	up
L8B139	IgG heavy chain OS=Sus scrofa OX=9823 GN=IGHG PE=2 SV=1 - [L8B139_PIG]	IGHE	39.57	1.39081	0.00589521	up
A0A480XZG8	Complement component C1q receptor OS=Sus scrofa OX=9823 PE=4 SV=1 - [A0A480XZG8_PIG]	CD93	1.8	1.39547	0.0157256	up
A0A0B8S0B1	Adenylyl cyclase-associated protein OS=Sus scrofa domesticus OX=9825 GN=CAP1 PE=3 SV=1 - [A0A0B8S0B1_PIG]	CAP1	44.21	1.39548	0.0269729	up
F1S790	Complement component 8 subunit beta OS=Sus scrofa OX=9823 GN=C8B PE=1 SV=4 - [F1S790_PIG]	C8B	26.31	1.39831	0.00160094	up
K7ZJP7	IgM heavy chain constant region (Fragment) OS=Sus scrofa OX=9823 GN=IGHM PE=4 SV=1 - [K7ZJP7_PIG]	ENSSSCP00000022813	70.11	1.4047	0.00228618	up
A0A4X1ULC6	RRM domain-containing protein OS=Sus scrofa OX=9823 GN=SREK1 PE=4 SV=1 - [A0A4X1ULC6_PIG]	SRSF11	14	1.40613	0.00157637	up
A0A4X1WC28	IF rod domain-containing protein OS=Sus scrofa OX=9823 PE=3 SV=1 - [A0A4X1WC28_PIG]	LOC100621639	6.14	1.40725	0.00270009	up
Q29549	Clusterin OS=Sus scrofa OX=9823 GN=CLU PE=1 SV=1 - [CLUS_PIG]	CLU	38.57	1.4116	0.00217303	up
A0A286ZIU5	SERPIN domain-containing protein OS=Sus scrofa OX=9823 GN=LOC100156325 PE=1 SV=1 - [A0A286ZIU5_PIG]	ENSSSCP00000002695	29.31	1.41763	0.0181033	up
A0A480Y4T8	Interferon-induced GTP-binding protein Mx1 OS=Sus scrofa OX=9823 PE=3 SV=1 - [A0A480Y4T8_PIG]	MX1	41.95	1.41858	0.00857073	up
A0A481AJB8	Complement C3 preproprotein OS=Sus scrofa OX=9823 PE=4 SV=1 - [A0A481AJB8_PIG]	LOC100517145	17.55	1.42575	0.000810788	up
E5Q8C6	CCAAT/enhancer-binding protein OS=Sus scrofa OX=9823 GN=CEBPB PE=2 SV=1 - [E5Q8C6_PIG]	CEBPB	11.27	1.42782	0.000936029	up
A0A4X1TQP5	Glutathione peroxidase OS=Sus scrofa OX=9823 PE=3 SV=1 - [A0A4X1TQP5_PIG]	GPX5	13.04	1.4294	0.0066431	up
A0A5G2RJ15	Vitamin K-dependent protein S OS=Sus scrofa OX=9823 GN=PROS1 PE=1 SV=1 - [A0A5G2RJ15_PIG]	PROS1	23.82	1.43231	0.000290435	up
A0A480XAZ8	ATP-dependent RNA helicase DDX54 OS=Sus scrofa OX=9823 PE=3 SV=1 - [A0A480XAZ8_PIG]	DDX54	9.92	1.4345	0.0178374	up
Q29578	44k ATPase of 70k heat-shock cognate protein (Fragment) OS=Sus scrofa OX=9823 PE=2 SV=1 - [Q29578_PIG]	HSPA8	33.09	1.43777	0.0231392	up
A0A4X1VTP8	Prothrombin OS=Sus scrofa OX=9823 GN=F2 PE=3 SV=1 - [A0A4X1VTP8_PIG]	F2	29.05	1.44309	0.00054951	up
A0A480TTD5	High mobility group 20A OS=Sus scrofa OX=9823 GN=HMG20A PE=1 SV=1 - [A0A480TTD5_PIG]	HMG20A	5.76	1.44385	0.0233295	up
L8B0V2	IgG heavy chain OS=Sus scrofa OX=9823 GN=IGHG PE=2 SV=1 - [L8B0V2_PIG]	IGHE	30.96	1.44714	0.00192795	up
A0A287ALJ6	Ig-like domain-containing protein OS=Sus scrofa OX=9823 PE=4 SV=1 - [A0A287ALJ6_PIG]	ENSSSCP00000019832	34.62	1.45019	0.00146245	up
A0A480YRR6	Katanin p80 WD40 repeat-containing subunit B1 OS=Sus scrofa OX=9823 GN=KATNB1 PE=3 SV=1 - [A0A480YRR6_PIG]	KATNB1	2.19	1.45232	0.0149723	up
A0SEH3	Complement component C8G OS=Sus scrofa OX=9823 PE=2 SV=1 - [A0SEH3_PIG]	C8G	41.09	1.45413	0.00243727	up
A0A4X1TJP7	Transcription factor jun-B OS=Sus scrofa OX=9823 GN=JUNB PE=3 SV=1 - [A0A4X1TJP7_PIG]	JUNB	4.03	1.45634	0.00234762	up
A0A4X1SYL2	Ig-like domain-containing protein OS=Sus scrofa OX=9823 PE=4 SV=1 - [A0A4X1SYL2_PIG]	#N/A	27.81	1.45958	0.0128501	up
A5PEZ5	RD RNA binding protein (Fragment) OS=Sus scrofa OX=9823 GN=RDBP PE=4 SV=1 - [A5PEZ5_PIG]	NELFE	19.78	1.46108	0.0125059	up
A0A4X1SZK9	Ig-like domain-containing protein OS=Sus scrofa OX=9823 PE=4 SV=1 - [A0A4X1SZK9_PIG]	#N/A	31.31	1.46604	0.0102858	up
F1RWV1	Complement factor properdin OS=Sus scrofa OX=9823 GN=CFP PE=1 SV=4 - [F1RWV1_PIG]	CFP	9.13	1.46754	0.0164613	up
A0A4X1W7D9	tRNA (guanine(37)-N1)-methyltransferase OS=Sus scrofa OX=9823 GN=TRMT5 PE=3 SV=1 - [A0A4X1W7D9_PIG]	TRMT5	3.81	1.46824	0.00879385	up
A0A4X1TFB8	VKc domain-containing protein OS=Sus scrofa OX=9823 GN=VKORC1 PE=4 SV=1 - [A0A4X1TFB8_PIG]	VKORC1	14.13	1.47118	0.0185195	up
A0A4X1TDD8	Uncharacterized protein OS=Sus scrofa OX=9823 GN=JCHAIN PE=4 SV=1 - [A0A4X1TDD8_PIG]	IGJ	29.75	1.47326	0.0182968	up
A0A286ZLN6	Ig-like domain-containing protein OS=Sus scrofa OX=9823 PE=4 SV=1 - [A0A286ZLN6_PIG]	ENSSSCP00000019832	16.99	1.47424	0.0264485	up
A0A075B7I6	Ig-like domain-containing protein OS=Sus scrofa OX=9823 PE=4 SV=3 - [A0A075B7I6_PIG]	ENSSSCP00000024076	51.58	1.47498	0.00341049	up
A0A480SLN1	C4b-binding protein alpha chain isoform X1 OS=Sus scrofa OX=9823 PE=4 SV=1 - [A0A480SLN1_PIG]	C4BPA	38	1.48027	0.00193886	up
L8B0S7	IgG heavy chain OS=Sus scrofa OX=9823 GN=IGHG PE=2 SV=1 - [L8B0S7_PIG]	IGHE	38.54	1.48469	0.0307126	up
A0A5G2QBL8	Multifunctional fusion protein OS=Sus scrofa OX=9823 GN=CXCL8 PE=3 SV=1 - [A0A5G2QBL8_PIG]	IL8	7.37	1.48545	0.005857	up
A0A4X1W4W4	Ig-like domain-containing protein OS=Sus scrofa OX=9823 PE=4 SV=1 - [A0A4X1W4W4_PIG]	ENSSSCP00000019832	60	1.48654	0.000163576	up
A0A5G2QUE0	Antithrombin-III OS=Sus scrofa OX=9823 GN=SERPINC1 PE=1 SV=1 - [A0A5G2QUE0_PIG]	SERPINC1	57.08	1.48696	0.00967488	up
A0A4X1U6T3	Uncharacterized protein OS=Sus scrofa OX=9823 PE=3 SV=1 - [A0A4X1U6T3_PIG]	PZP	47.74	1.49875	0.000344785	up
A0A4X1SHX2	Alpha-1-antitrypsin OS=Sus scrofa OX=9823 GN=SERPINA1 PE=3 SV=1 - [A0A4X1SHX2_PIG]	SERPINA1	32.78	1.50344	0.00647133	up
P24853	Insulin-like growth factor-binding protein 2 OS=Sus scrofa OX=9823 GN=IGFBP2 PE=1 SV=2 - [IBP2_PIG]	IGFBP2	2.85	1.50906	0.0304724	up
P04119	Beta-lactoglobulin-1A/1C OS=Sus scrofa OX=9823 PE=1 SV=4 - [LACB_PIG]	LOC396596	11.24	1.51129	0.00120558	up
B5KJG2	Phosphoglycerate mutase OS=Sus scrofa OX=9823 GN=PGAM2 PE=1 SV=1 - [B5KJG2_PIG]	PGAM2	16.21	1.52106	0.0166045	up
F1RK01	Carboxypeptidase B2 OS=Sus scrofa OX=9823 GN=CPB2 PE=1 SV=3 - [F1RK01_PIG]	CPB2	19.39	1.52386	0.0157982	up
A0A4X1U7Q6	BTB domain-containing protein OS=Sus scrofa OX=9823 GN=KLHL10 PE=4 SV=1 - [A0A4X1U7Q6_PIG]	KLHL20	1.48	1.53278	0.0186742	up
A0A5G2QQ70	Protein zwilch homolog OS=Sus scrofa OX=9823 GN=ZWILCH PE=3 SV=1 - [A0A5G2QQ70_PIG]	ZWILCH	2.56	1.53548	0.00913278	up
A0A0B8RTX6	Adhesion molecule with Ig-like domain 3 OS=Sus scrofa domesticus OX=9825 GN=AMIGO3 PE=3 SV=1 - [A0A0B8RTX6_PIG]	AMIGO3	2.36	1.5394	0.0300767	up
L8B0Y6	IgG heavy chain OS=Sus scrofa OX=9823 GN=IGHG PE=2 SV=1 - [L8B0Y6_PIG]	IGHE	37.47	1.54242	0.00185349	up
A0A480WWW5	Protein RUFY3 isoform 1 OS=Sus scrofa OX=9823 PE=4 SV=1 - [A0A480WWW5_PIG]	RUFY3	22.58	1.54721	0.00357098	up
A0A4X1T7Q9	Uncharacterized protein OS=Sus scrofa OX=9823 GN=FAM50A PE=4 SV=1 - [A0A4X1T7Q9_PIG]	FAM50A	4.68	1.55164	0.00380034	up
A0A480HZK3	Fibulin-1 OS=Sus scrofa OX=9823 PE=3 SV=1 - [A0A480HZK3_PIG]	FBLN1	9.62	1.5645	0.00974614	up
A0A480SMD8	Alpha-2-macroglobulin isoform a OS=Sus scrofa OX=9823 PE=3 SV=1 - [A0A480SMD8_PIG]	A2M	56.7	1.56891	0.00950446	up
A0A2Z2YPW6	von Willebrand factor OS=Sus scrofa OX=9823 GN=VWF PE=2 SV=1 - [A0A2Z2YPW6_PIG]	VWF	7.37	1.56902	0.00256725	up
A0A286ZID2	Thymidine kinase OS=Sus scrofa OX=9823 GN=TK1 PE=3 SV=1 - [A0A286ZID2_PIG]	#N/A	7.42	1.57024	0.0318275	up
A0A4X1TKY1	Uncharacterized protein OS=Sus scrofa OX=9823 PE=4 SV=1 - [A0A4X1TKY1_PIG]	#N/A	8.77	1.57974	0.0227615	up
A0A480MQ10	EF-hand and coiled-coil domain-containing protein 1 isoform X1 OS=Sus scrofa OX=9823 PE=4 SV=1 - [A0A480MQ10_PIG]	CCDC48	3.93	1.58021	0.0282974	up
A0A480VNW9	Keratin-associated protein 10-4-like isoform X6 OS=Sus scrofa OX=9823 PE=4 SV=1 - [A0A480VNW9_PIG]	#N/A	30.71	1.58504	0.0392439	up
A0A075B7H9	Ig-like domain-containing protein OS=Sus scrofa OX=9823 PE=4 SV=7 - [A0A075B7H9_PIG]	ENSSSCP00000027318	46.53	1.58889	0.0132242	up
A0A4X1W5J4	MACPF domain-containing protein OS=Sus scrofa OX=9823 PE=3 SV=1 - [A0A4X1W5J4_PIG]	C8A	24.11	1.5903	0.00169891	up
A0A4X1SVX0	Ficolin-2 OS=Sus scrofa OX=9823 GN=FCN2 PE=3 SV=1 - [A0A4X1SVX0_PIG]	FCN2	12.99	1.59738	0.000735747	up
A0A480VJ24	Arf-GAP with GTPase, ANK repeat and PH domain-containing protein 3 isoform f (Fragment) OS=Sus scrofa OX=9823 PE=3 SV=1 - [A0A480VJ24_PIG]	AGAP3	3.38	1.59933	0.027319	up
A0A4X1T3M7	WH2 domain-containing protein OS=Sus scrofa OX=9823 PE=4 SV=1 - [A0A4X1T3M7_PIG]	JMY	0.71	1.61391	0.000473445	up
A0A4X1TU38	Uncharacterized protein OS=Sus scrofa OX=9823 GN=NCALD PE=4 SV=1 - [A0A4X1TU38_PIG]	NCALD	13.54	1.62556	0.0307061	up
A0A4X1SGU6	SERPIN domain-containing protein OS=Sus scrofa OX=9823 GN=LOC100156325 PE=3 SV=1 - [A0A4X1SGU6_PIG]	ENSSSCP00000002694	34.91	1.63115	0.00224863	up
A0A4X1T5G0	Uncharacterized protein OS=Sus scrofa OX=9823 PE=4 SV=1 - [A0A4X1T5G0_PIG]	ALB	84.98	1.63743	0.000428018	up
A0A287B5Z6	Mediator of RNA polymerase II transcription subunit 1 OS=Sus scrofa OX=9823 GN=MED1 PE=3 SV=2 - [A0A287B5Z6_PIG]	MED1	4.87	1.64087	0.0397262	up
A0A4X1V9X9	RanBP2-type domain-containing protein OS=Sus scrofa OX=9823 GN=RYBP PE=4 SV=1 - [A0A4X1V9X9_PIG]	RYBP	9.21	1.64142	0.0104928	up
A0A5G2RD43	Amine oxidase OS=Sus scrofa OX=9823 GN=LOC110256000 PE=3 SV=1 - [A0A5G2RD43_PIG]	AOC3	17.46	1.6531	0.00161192	up
A0A4X1VRE9	Uncharacterized protein OS=Sus scrofa OX=9823 GN=CD5L PE=4 SV=1 - [A0A4X1VRE9_PIG]	CD5L	23.66	1.67003	0.00158656	up
A0A4X1SJW0	Ig-like domain-containing protein OS=Sus scrofa OX=9823 PE=4 SV=1 - [A0A4X1SJW0_PIG]	ENSSSCP00000008760	33.33	1.69619	0.00545133	up
A5A787	Solute carrier family 7, member 11 (Fragment) OS=Sus scrofa OX=9823 GN=SLC7A11 PE=2 SV=1 - [A5A787_PIG]	SLC7A11	2.86	1.7005	0.0186603	up
A0A480IJH7	DNA repair protein complementing XP-C cells isoform 5 OS=Sus scrofa OX=9823 PE=4 SV=1 - [A0A480IJH7_PIG]	XPC	4.16	1.7082	0.00772125	up
A0A4X1VEI2	Uncharacterized protein OS=Sus scrofa OX=9823 GN=RGCC PE=4 SV=1 - [A0A4X1VEI2_PIG]	RGCC	8.03	1.72939	0.00434626	up
A0A286ZKB4	Complement C5a anaphylatoxin OS=Sus scrofa OX=9823 GN=C5 PE=1 SV=1 - [A0A286ZKB4_PIG]	C5	28.86	1.72983	0.000573935	up
A0A5G2QI89	4F5 domain-containing protein OS=Sus scrofa OX=9823 GN=SERF2 PE=3 SV=1 - [A0A5G2QI89_PIG]	SERF2	9.43	1.73005	0.0150617	up
A0A4X1UWA9	Ig-like domain-containing protein OS=Sus scrofa OX=9823 PE=4 SV=1 - [A0A4X1UWA9_PIG]	#N/A	19.8	1.74245	0.000338503	up
A0A4X1VHJ3	Inter-alpha-trypsin inhibitor heavy chain H4 OS=Sus scrofa OX=9823 GN=ITIH4 PE=3 SV=1 - [A0A4X1VHJ3_PIG]	ITIH4	50.16	1.76505	0.0218128	up
A0A287AYF0	MFNG O-fucosylpeptide 3-beta-N-acetylglucosaminyltransferase OS=Sus scrofa OX=9823 GN=MFNG PE=4 SV=1 - [A0A287AYF0_PIG]	MFNG	6.95	1.76649	0.0206803	up
P01846	Ig lambda chain C region OS=Sus scrofa OX=9823 PE=1 SV=1 - [LAC_PIG]	LOC100523213	73.33	1.76866	8.54213e-05	up
L8B0W9	IgG heavy chain OS=Sus scrofa OX=9823 GN=IGHG PE=2 SV=1 - [L8B0W9_PIG]	IGHE	38.3	1.77135	0.0315013	up
A0A4X1VNH2	Uncharacterized protein OS=Sus scrofa OX=9823 PE=4 SV=1 - [A0A4X1VNH2_PIG]	#N/A	1.85	1.77338	0.00315049	up
A0A4X1U1N6	Apolipoprotein D OS=Sus scrofa OX=9823 GN=APOD PE=3 SV=1 - [A0A4X1U1N6_PIG]	APOD	24.21	1.79853	0.00110559	up
A0A480Y8T9	Alpha-1-antichymotrypsin (Fragment) OS=Sus scrofa OX=9823 PE=3 SV=1 - [A0A480Y8T9_PIG]	ENSSSCP00000002695	46.84	1.80074	0.00712859	up
A0SEH2	Complement component 8 subunit beta OS=Sus scrofa OX=9823 PE=2 SV=1 - [A0SEH2_PIG]	C8B	24.22	1.80535	0.000484978	up
A0A287A3N9	Kinesin associated protein 3 OS=Sus scrofa OX=9823 GN=KIFAP3 PE=1 SV=2 - [A0A287A3N9_PIG]	KIFAP3	2.05	1.81597	0.0422567	up
Q8MI72	Complement regulator factor H OS=Sus scrofa OX=9823 GN=FH PE=2 SV=1 - [Q8MI72_PIG]	CFH	35.49	1.82016	0.0217885	up
A0A4X1SG15	SERPIN domain-containing protein OS=Sus scrofa OX=9823 PE=3 SV=1 - [A0A4X1SG15_PIG]	ENSSSCP00000002694	48.33	1.82101	0.00408545	up
A0A4X1UMV1	IGv domain-containing protein OS=Sus scrofa OX=9823 PE=4 SV=1 - [A0A4X1UMV1_PIG]	ENSSSCP00000009234	9.09	1.85699	0.00165937	up
A0A480WYE0	IgG heavy chain OS=Sus scrofa OX=9823 PE=4 SV=1 - [A0A480WYE0_PIG]	IGHE	40.98	1.86956	0.0076402	up
L8B0U8	IgG heavy chain OS=Sus scrofa OX=9823 GN=IGHG PE=2 SV=1 - [L8B0U8_PIG]	IGHE	43.23	1.87036	0.0092036	up
L8B0W0	IgG heavy chain OS=Sus scrofa OX=9823 GN=IGHG PE=2 SV=1 - [L8B0W0_PIG]	IGHE	49.78	1.87186	0.00904302	up
L8AXL9	IgG heavy chain OS=Sus scrofa OX=9823 GN=IGHG PE=2 SV=1 - [L8AXL9_PIG]	IGHE	33.9	1.89072	0.00220381	up
K7ZPU8	IgG heavy chian constant region (Fragment) OS=Sus scrofa OX=9823 GN=IGHG5-1 PE=4 SV=1 - [K7ZPU8_PIG]	#N/A	43.03	1.90468	0.00590811	up
L8B0R9	IgG heavy chain OS=Sus scrofa OX=9823 GN=IGHG PE=2 SV=1 - [L8B0R9_PIG]	IGHE	51.87	1.93235	0.000574071	up
A0A4X1SSE1	Fibrinogen beta chain OS=Sus scrofa OX=9823 GN=FGB PE=4 SV=1 - [A0A4X1SSE1_PIG]	FGB	33.26	2.05189	0.00276149	up
A0A4X1T217	Complement component C6 OS=Sus scrofa OX=9823 PE=3 SV=1 - [A0A4X1T217_PIG]	C6	31.51	2.07182	0.00571527	up
A0SEH0	Complement component C6 OS=Sus scrofa OX=9823 PE=2 SV=1 - [A0SEH0_PIG]	C6	29.09	2.0834	0.000792062	up
A0A480RJE6	Ankyrin repeat domain-containing protein 35 isoform 1 OS=Sus scrofa OX=9823 PE=4 SV=1 - [A0A480RJE6_PIG]	ANKRD35	2.42	2.08851	0.0108026	up
Q9TR68	PI3 C alpha-protease inhibitor (Fragment) OS=Sus scrofa OX=9823 PE=1 SV=1 - [Q9TR68_PIG]	#N/A	29.17	2.13392	0.00479928	up
A0A4X1T2X2	Uncharacterized protein OS=Sus scrofa OX=9823 PE=3 SV=1 - [A0A4X1T2X2_PIG]	C7	43.55	2.1437	0.000325037	up
A0A4X1ULS9	Fibronectin OS=Sus scrofa OX=9823 PE=4 SV=1 - [A0A4X1ULS9_PIG]	FN1	31.32	2.17927	0.000381814	up
A0A4X1SXC0	Uncharacterized protein OS=Sus scrofa OX=9823 GN=MAMLD1 PE=4 SV=1 - [A0A4X1SXC0_PIG]	MAMLD1	1.67	2.19414	0.0124982	up
A0A4X1T0Z9	Ig-like domain-containing protein OS=Sus scrofa OX=9823 PE=4 SV=1 - [A0A4X1T0Z9_PIG]	ENSSSCP00000027318	30.69	2.20957	0.000603121	up
A0A287ARL5	Ig-like domain-containing protein OS=Sus scrofa OX=9823 PE=1 SV=2 - [A0A287ARL5_PIG]	ENSSSCP00000019832	21.65	2.48838	0.00243903	up
A0A4X1SSS2	Fibrinogen C-terminal domain-containing protein OS=Sus scrofa OX=9823 GN=FGG PE=4 SV=1 - [A0A4X1SSS2_PIG]	FGG	23.29	2.58858	0.000714755	up
A0A4X1SSQ4	Fibrinogen alpha chain OS=Sus scrofa OX=9823 PE=4 SV=1 - [A0A4X1SSQ4_PIG]	FGA	24.29	2.59606	0.000399691	up
A0A480TLF3	Complement factor H isoform a OS=Sus scrofa OX=9823 PE=4 SV=1 - [A0A480TLF3_PIG]	CFH	35.37	2.80694	0.000278817	up
A0A480THQ9	Complement component C9 OS=Sus scrofa OX=9823 PE=3 SV=1 - [A0A480THQ9_PIG]	C9	33.82	2.87952	0.00041492	up
A0A4X1T2J4	Uncharacterized protein OS=Sus scrofa OX=9823 GN=HLTF PE=4 SV=1 - [A0A4X1T2J4_PIG]	HLTF	1.35	3.03495	0.016679	up
Q19AZ5	Antithrombin-III OS=Sus scrofa OX=9823 PE=2 SV=1 - [Q19AZ5_PIG]	SERPINC1	50.54	6.37684	2.32153e-05	up
